# Supplementary material for: Profiling the Succession of Bacterial Communities throughout the Life Stages of a Higher Termite Nasutitermes arborum (Termitidae, Nasutitermitinae) Using 16S rRNA Gene Pyrosequencing
Source: PLoS One. 2015 Oct 7;10(10):e0140014. doi: 10.1371/journal.pone.0140014 (PMC4596844; doi:10.1371/journal.pone.0140014)
Supplement: S1 Table — *The relative abundances are calculated for L1 larvae on the basis of 50 reads as compared to 1367 reads for other stages. Clicking on the signs (+) or (-) expands or collapses the taxonomic ranks of the lineages (phylum, class, order, family and genus). (XLSX) [file pone.0140014.s002.xlsx]

## Sheet: Feuil2
S1 Table: Relative abundance and number of OTUs of bacterial taxa in pyrotag libraries from eggs (E), the gut of the first instar larvae (L1), the second instar larvae (L2) and workers (W) of N. arborum. *The relative abundances are calculated for L1 larvae on the basis of 50 reads as compared to 1367 reads for other stages Clicking on the signs (+) or (-) expands or collapses the taxonomic ranks…
					Relative abundance				Number of OTUs
Phylum	Class	Order	Family	Genus	E	L1*	L2	W	E	L1*	L2	W
				uncultured 23	0	0	0	0.950988	0	0	0	7
			Acidobacteriaceae		0	0	0	0.950988	0	0	0	7
		Acidobacteriales			0	0	0	0.950988	0	0	0	7
	Acidobacteria				0	0	0	0.950988	0	0	0	7
				uncultured 3	0	0	0.731529	1.2436	0	0	2	1
			Holophagaceae		0	0	0.731529	1.2436	0	0	2	1
		Holophagales			0	0	0.731529	1.2436	0	0	2	1
	Holophagae				0	0	0.731529	1.2436	0	0	2	1
Acidobacteria					0	0	0.731529	2.19459	0	0	2	8
				unclassified	0	0	0.219459	0	0	0	1	0
			Uncultured 2		0	0	0.219459	0	0	0	1	0
		Acidimicrobiales			0	0	0.219459	0	0	0	1	0
				Acidothermus	0.292612	0	0.0731529	0	1	0	1	0
			Acidothermaceae		0.292612	0	0.0731529	0	1	0	1	0
				Glaciibacter superstes	0	0	0	0.0731529	0	0	0	1
				Humibacter albus	0.292612	0	0	0	2	0	0	0
				Leifsonia antarctica	0	0	0.0731529	0	0	0	1	0
			Microbacteriaceae		0.292612	0	0.0731529	0.0731529	2	0	1	1
				Acaricomes phytoseiuli	0.51207	0	0	0.0731529	2	0	0	1
				Arthrobacter 9	0.292612	0	0	0	1	0	0	0
				Arthrobacter psychrolactophilu	0	0	0	0.731529	0	0	0	2
				Arthrobacter russicus	0.146306	0	0	2.12143	1	0	0	5
				Arthrobacter sanguinis	0.146306	0	0	0	1	0	0	0
				Micrococcus 1	0	0	0.146306	0	0	0	1	0
			Micrococcaceae		1.09729	0	0.146306	2.92612	5	0	1	8
				Nocardioides	1.53621	0	0	0	2	0	0	0
			Nocardioidaceae		1.53621	0	0	0	2	0	0	0
				Myceligenerans xiligouense	0.219459	0	0.146306	0.877835	1	0	1	3
			Promicromonosporaceae		0.438917	0	0.292612	1.68252	1	0	1	3
				Aestuariimicrobium	0	0	0.146306	0	0	0	1	0
				Microlunatus	0.219459	0	0.0731529	0	1	0	1	0
				Microlunatus panaciterrae	0	0	0.365764	0	0	0	1	0
				Micropruina	0	0	0.0731529	0.0731529	0	0	1	1
				Propionibacterium 1	0	4	2.04828	0	0	1	1	0
				Propionicicella	0	0	0.0731529	0	0	0	1	0
			Propionibacteriaceae		0.219459	4	2.77981	0.0731529	1	1	6	1
				Sanguibacter	0.658376	2	0	0.365764	1	1	0	1
			Sanguibacteraceae		0.658376	2	0	0.365764	1	1	0	1
		Actinomycetales			4.53548	6	3.36503	5.1207	13	2	10	14
				Streptacidiphilus	0.0731529	0	0	0	1	0	0	0
				Streptomyces 8	0.0731529	0	0	0	1	0	0	0
				Streptomyces 9	0.292612	0	0	0	1	0	0	0
			Streptomycetaceae		0.438917	0	0	0	3	0	0	0
		Actinomycetales 1			0.438917	0	0	0	3	0	0	0
				Corynebacterium 1	0.0731529	0	0.0731529	0	1	0	1	0
				Corynebacterium 8	0.877835	0	0	0	1	0	0	0
			Corynebacteriaceae		0.950988	0	0.0731529	0	2	0	1	0
				unclassified	0	0	0.292612	0	0	0	1	0
			Millisia brevis		0	0	0.292612	0	0	0	1	0
				Mycobacterium	0.219459	0	0	0	1	0	0	0
			Mycobacteriaceae		0.219459	0	0	0	1	0	0	0
		Actinomycetales 2			1.17045	0	0.365764	0	3	0	2	0
				marine group	0	0	0	0.292612	0	0	0	1
				uncultured 10	0	0	0	0.731529	0	0	0	3
				uncultured 11	0	0	0	0.365764	0	0	0	3
			Coriobacteriaceae		0	0	0	1.3899	0	0	0	7
		Coriobacteriales			0	0	0	1.3899	0	0	0	7
				unclassified	2.12143	0	0	0.146306	3	0	0	1
			unclassified		2.12143	0	0	0.146306	3	0	0	1
		Ruania albidiflava			2.12143	0	0	0.146306	3	0	0	1
				unclassified	0.0731529	0	0	0	1	0	0	0
			0319-6M6		0.0731529	0	0	0	1	0	0	0
				unclassified	0.292612	0	0	0	1	0	0	0
			YNPFFP1		0.292612	0	0	0	1	0	0	0
		Solirubrobacterales			0.365764	0	0	0	2	0	0	0
	Actinobacteria				8.63204	6	3.95026	6.65691	24	2	13	22
Actinobacteria					8.41258	6	3.80395	5.85223	24	2	13	22
				subcluster Vb	0.0731529	0	0.731529	1.17045	1	0	5	6
				subcluster Vf	0	0	0	0.146306	0	0	0	1
				unclassified	0	0	0.365764	0	0	0	2	0
			Cluster V		0.0731529	0	1.09729	1.31675	1	0	7	7
				unclassified	0	0	0.950988	0.365764	0	0	4	4
			COB P4-1 termite group		0	0	0.950988	0.365764	0	0	4	4
				3M1PL1-52 termite group	0	0	0.0731529	0	0	0	1	0
			Insect Cluster I		0	0	0.0731529	0	0	0	1	0
				uncultured a	0	0	0.365764	0.146306	0	0	2	1
				uncultured b	0	0	0.950988	0.0731529	0	0	2	1
				uncultured c	0	10	24.7988	0.731529	0	2	13	4
			M2PB4-65 termite group		0	10	26.1156	0.950988	0	2	17	6
				Alkaliflexus	0	6	0.0731529	0.731529	0	1	1	3
			Marinilabiaceae		0	6	0.0731529	0.731529	0	1	1	3
				unclassified	0	0	0.292612	0	0	0	1	0
			Nearly all Termite Cluster		0	0	0.292612	0	0	0	1	0
				Paludibacter	0	6	2.41405	1.2436	0	1	8	3
			Porphyromonadaceae		0	6	2.41405	1.2436	0	1	8	3
				Tannerella	0	2	2.12143	1.68252	0	1	7	8
			Porphyromonadaceae 1		0	2	2.12143	1.68252	0	1	7	8
				Alistipes 2	0	0	0.0731529	0.0731529	0	0	1	1
				gut cluster a	0	0	0.146306	0.219459	0	0	1	3
				M2PB4-61 termite group	0.51207	0	1.68252	0.731529	1	0	6	3
				Rs-D38 termite group	0	0	0.0731529	0	0	0	1	0
				vadinBC27 wastewater-sludge group	0	0	0.51207	0	0	0	3	0
			Rikenellaceae		0.51207	0	2.4872	1.02414	1	0	12	7
				group bb	0	0	0	0.0731529	0	0	0	1
				higher termites a	0.292612	0	0.731529	0.292612	1	0	3	3
			Rs-E47 termite group		0.292612	0	0.731529	0.365764	1	0	3	4
				unclassified	0	0	0.146306	0.292612	0	0	1	2
			uncultured bacterium Cylindroiulus		0	0	0.146306	0.292612	0	0	1	2
		Bacteroidales			0.877835	24	36.5033	7.97366	3	5	62	44
	Bacteroidia				0.877835	24	36.5033	7.97366	3	5	62	44
				Mucilaginibacter 1	0.0731529	0	0	0	1	0	0	0
			Sphingobacteriaceae		0.0731529	0	0	0	1	0	0	0
				unclassified	0	0	0	0.219459	0	0	0	1
			vadinHA17		0	0	0	0.219459	0	0	0	1
		Sphingobacteriales 1			0.0731529	0	0	0.219459	1	0	0	1
				Lacibacter	0.365764	0	0	0	1	0	0	0
				Segetibacter	0	0	0	0.146306	0	0	0	1
				uncultured 12	0.0731529	0	0	0	1	0	0	0
				uncultured 8	0	0	0.0731529	0	0	0	1	0
			Chitinophagaceae		0.438917	0	0.0731529	0.146306	2	0	1	1
		Sphingobacteriales 2			0.438917	0	0.0731529	0.146306	2	0	1	1
	Sphingobacteria				0.51207	0	0.0731529	0.365764	3	0	1	2
Bacteroidetes					1.3899	24	36.5764	8.33943	6	5	63	46
				unclassified	0	0	0	0.0731529	0	0	0	1
			08D2Z23		0	0	0	0.0731529	0	0	0	1
		Caldisericales			0	0	0	0.0731529	0	0	0	1
	Caldisericia				0	0	0	0.0731529	0	0	0	1
Caldiserica					0	0	0	0.0731529	0	0	0	1
				unclassified	0.146306	0	0	0.219459	1	0	0	2
			unclassified		0.146306	0	0	0.219459	1	0	0	2
		unclassified			0.146306	0	0	0.219459	1	0	0	2
	unclassified				0.146306	0	0	0.219459	1	0	0	2
Candidate division SR1					0.146306	0	0	0.219459	1	0	0	2
				unclassified	0	0	0.146306	0	0	0	1	0
			OPB56		0	0	0.146306	0	0	0	1	0
				unclassified	0	0	0.292612	0	0	0	1	0
			SJA-28		0	0	0.292612	0	0	0	1	0
		Chlorobiales			0	0	0.438917	0	0	0	2	0
	Chlorobia				0	0	0.438917	0	0	0	2	0
Chlorobi					0	0	0.438917	0	0	0	2	0
				uncultured 11	0.219459	0	0	0.438917	1	0	0	1
			Anaerolineaceae		0.219459	0	0	0.438917	1	0	0	1
		Anaerolineales			0.219459	0	0	0.438917	1	0	0	1
	Anaerolineae				0.219459	0	0	0.438917	1	0	0	1
				unclassified	0	0	0.365764	0.0731529	0	0	1	1
			unclassified		0	0	0.365764	0.0731529	0	0	1	1
		unclassified			0	0	0.365764	0.0731529	0	0	1	1
	vadinBA26				0	0	0.365764	0.0731529	0	0	1	1
Chloroflexi					0.219459	0	0.365764	0.51207	1	0	1	2
				unclassified	0	0	0.146306	0	0	0	1	0
			4C0d-2		0	0	0.146306	0	0	0	1	0
				Chloroplast	0	0	0.0731529	0	0	0	1	0
			Chloroplast		0	0	0.0731529	0	0	0	1	0
				Termite cluster	0	0	0.219459	1.02414	0	0	2	5
			ML635J-21		0	0	0.219459	1.02414	0	0	2	5
		Cyanobacteriales			0	0	0.438917	1.02414	0	0	4	5
	Cyanobacteria				0	0	0.438917	1.02414	0	0	4	5
Cyanobacteria					0	0	0.438917	1.02414	0	0	4	5
				Mucispirillum	0	0	0	0.0731529	0	0	0	1
			Deferribacteraceae		0	0	0	0.0731529	0	0	0	1
		Deferribacterales			0	0	0	0.0731529	0	0	0	1
	Deferribacteres				0	0	0	0.0731529	0	0	0	1
Deferribacteres					0	0	0	0.0731529	0	0	0	1
				Lineage III [Elusimicrobium]	0	0	0	0.0731529	0	0	0	1
			Elusimicrobiaceae		0	0	0	0.0731529	0	0	0	1
		Elusimicrobiales			0	0	0	0.0731529	0	0	0	1
				Endomicrobium	0	0	0	0.0731529	0	0	0	1
			Endomicrobia		0	0	0	0.0731529	0	0	0	1
		Endomicrobia			0	0	0	0.0731529	0	0	0	1
	Elusimicrobia				0	0	0	0.146306	0	0	0	2
Elusimicrobia					0	0	0	0.146306	0	0	0	2
				Termite Cluster I	0	2	5.85223	1.2436	0	1	14	6
				Termite Cluster II	0	0	6.14484	0.877835	0	0	16	3
			Termite Cluster		0	2	11.9971	2.12143	0	1	30	9
		Fibrobacteres sp2			0	2	11.9971	2.12143	0	1	30	9
	Fibrobacteres sp2				0	2	11.9971	2.12143	0	1	30	9
Fibrobacteres					0	2	11.9971	2.12143	0	1	30	9
				Bacillus 5	0	0	0.365764	0	0	0	1	0
				Halobacillus karajensis	0	0	0	0.0731529	0	0	0	1
			Bacillaceae 5		0	0	0.365764	0.0731529	0	0	1	1
				Mmba H010	0	0	0	0.0731529	0	0	0	1
				Paenibacillus chinjuensis	0.0731529	8	0	0.658376	1	1	0	1
			Paenibacillaceae 2		0.0731529	8	0	0.731529	1	1	0	2
				Planococcus maritimus	0	0	0.146306	0	0	0	1	0
			Planococcaceae 2		0	0	0.146306	0	0	0	1	0
				Staphylococcus 1	0.146306	2	0.219459	0	1	1	1	0
			Staphylococcaceae		0.146306	2	0.219459	0	1	1	1	0
		Bacillales			0.219459	10	0.731529	0.804682	2	2	3	3
				unclassified	0	0	0.0731529	0	0	0	1	0
			16d63.751		0	0	0.0731529	0	0	0	1	0
				Enterococcus 1	0	0	0.0731529	0	0	0	1	0
			Enterococcaceae 2		0	0	0.0731529	0	0	0	1	0
				Hm 96	0	0	0	0.146306	0	0	0	1
			Leuconostocaceae		0	0	0	0.146306	0	0	0	1
				unclassified	0.292612	0	0.585223	0.292612	2	0	4	3
			PeH08		0.292612	0	0.585223	0.292612	2	0	4	3
				unclassified	1.02414	0	0.219459	0.146306	1	0	3	2
			Sl 99		1.02414	0	0.219459	0.146306	1	0	3	2
				Streptococcus	0.658376	12	0.292612	0	1	1	1	0
			Streptococcaceae		0.658376	12	0.292612	0	1	1	1	0
				unclassified	0	0	0.0731529	0	0	0	1	0
			uncultured bacterium Hepialus		0	0	0.0731529	0	0	0	1	0
		Lactobacillales			1.97513	12	1.31675	0.585223	4	1	11	6
	Bacilli				2.19459	22	2.04828	1.3899	6	3	14	9
				unclassified	0	0	0.219459	0	0	0	2	0
			Dethiosulfatibacter aminovoran		0	0	0.219459	0	0	0	2	0
				Eubacterium 3	0	0	0	0.0731529	0	0	0	1
				unclassified	0	0	0.146306	0	0	0	1	0
				uncultured 5	0	0	0.292612	0.877835	0	0	3	8
				uncultured 6	0	0	0	0.146306	0	0	0	2
			Family XIII Incertae Sedis		0	0	0.438917	1.09729	0	0	4	11
				Candidatus Arthromitus	0	0	0	0.219459	0	0	0	3
				Gut Cluster 2	0	0	4.16971	0.146306	0	0	22	2
				Incertae Sedis 14	0.365764	6	0	1.68252	1	1	0	4
				Incertae Sedis 31	0	0	0.0731529	0	0	0	1	0
				Mmba A01b	0	0	0	0.0731529	0	0	0	1
				uncultured 11	0	0	0.438917	0	0	0	1	0
				uncultured 4	0	0	0	0.365764	0	0	0	4
				uncultured 65	0	0	0	0.51207	0	0	0	5
			Lachnospiraceae		0.365764	6	4.68178	2.99927	1	1	24	19
				Sporacetigenium mesophilum	0	0	0	0.219459	0	0	0	2
			Peptostreptococcaceae		0	0	0	0.219459	0	0	0	2
				Butyricicoccus pullicaecorum	0	0	0.0731529	0.292612	0	0	1	3
				Clostridium alkalicellulosi	0	0	0	0.292612	0	0	0	3
				Clostridium straminisolvens	0	0	0.219459	0.365764	0	0	2	3
				Sporobacter	0	0	0	0.365764	0	0	0	3
				uncultured 10	0	0	0.0731529	0	0	0	1	0
				uncultured 12	0	0	0	0.0731529	0	0	0	1
				uncultured 23	0	0	0	0.146306	0	0	0	1
				uncultured 24	0	0	0.146306	0	0	0	1	0
				uncultured 29	0	0	0.219459	0.219459	0	0	2	2
				uncultured 30	0	0	0	0.51207	0	0	0	4
				uncultured 32	0	0	0	0.146306	0	0	0	1
				uncultured 34	0	0	0	0.146306	0	0	0	2
				uncultured 36	0	0	0	0.0731529	0	0	0	1
				uncultured 8	0	0	0	0.146306	0	0	0	1
			Ruminococcaceae		0	0	0.731529	2.77981	0	0	7	25
		Clostridiales			0.365764	6	6.07169	7.09583	1	1	37	57
	Clostridia 1				0.365764	6	6.07169	7.09583	1	1	37	57
				Syntrophothermus lipocalidus	0	0	0	0.292612	0	0	0	2
			Syntrophomonadaceae		0	0	0	0.292612	0	0	0	2
				uncultured 5	0	4	0.146306	0.877835	0	1	2	4
			Peptococcaceae 1		0	4	0.146306	0.877835	0	1	2	4
				uncultured gut Group A	0	0	0	0.0731529	0	0	0	1
			Peptococcaceae 2		0	0	0	0.0731529	0	0	0	1
				Desulfotomaculum sapomandens	0	0	0.0731529	0.0731529	0	0	1	1
				Sporotomaculum syntrophicum	0	0	0	0.146306	0	0	0	1
				Sporotomaculum hydroxybenzoicu(67)	0.146306	0	0	0.0731529	1	0	0	1
			Peptococcaceae 3		0.146306	0	0.0731529	0.292612	1	0	1	3
				Dialister pneumosintes	0	0	0	0.365764	0	0	0	3
			Veillonellaceae		0	0	0	0.365764	0	0	0	3
		Clostridiales 1			0.146306	4	0.219459	1.90198	1	1	3	13
	Clostridia 2				0.146306	4	0.219459	1.90198	1	1	3	13
				Acholeplasma 3	0	0	0.292612	0	0	0	1	0
			Acholeplasmataceae		0	0	0.292612	0	0	0	1	0
		Acholeplasmatales			0	0	0.292612	0	0	0	1	0
				unclassified	0	0	0	0.0731529	0	0	0	1
			unclassified		0	0	0	0.0731529	0	0	0	1
		RF9			0	0	0	0.0731529	0	0	0	1
	Mollicutes				0	0	0.292612	0.0731529	0	0	1	1
Firmicutes					2.70666	32	8.63204	10.4609	8	5	55	80
				Termite planctomycete cluster	0	2	0	0.146306	0	1	0	1
			Planctomycetaceae		0	2	0	0.146306	0	1	0	1
		Planctomycetales			0	2	0	0.146306	0	1	0	1
	Planctomycetacia				0	2	0	0.146306	0	1	0	1
Planctomycetes					0	2	0	0.146306	0	1	0	1
				Brevundimonas	0	0	0.0731529	0	0	0	1	0
				Caulobacter	0.585223	0	0	0	2	0	0	0
				uncultured 3	0.0731529	0	0	0	1	0	0	0
			Caulobacteraceae		0.658376	0	0.0731529	0	3	0	1	0
		Caulobacterales			0.658376	0	0.0731529	0	3	0	1	0
				unclassified	1.53621	0	0	0.0731529	1	0	0	1
			BCf3-20		1.53621	0	0	0.0731529	1	0	0	1
				Beijerinckia fluminensis	0	0	0.438917	0	0	0	1	0
			Beijerinckiaceae		0	0	0.438917	0	0	0	1	0
				Afipia birgiae	0	0	0	0.146306	0	0	0	2
			Bradyrhizobiaceae		0	0	0	0.146306	0	0	0	2
				uncultured 1	0.0731529	0	0	0	1	0	0	0
			Xanthobacteraceae		0.0731529	0	0	0	1	0	0	0
				unclassified	0	10	0	0	0	1	0	0
			1174-901-12		0	10	0	0	0	1	0	0
		Rhizobiales 2			1.60936	10	0.438917	0.219459	2	1	1	3
				Paracoccus 1	0	0	0.804682	0	0	0	1	0
				Paracoccus 4	0	0	0.292612	0	0	0	1	0
				uncultured 21	0	0	0.219459	0	0	0	1	0
			Rhodobacteraceae 1		0	0	1.31675	0	0	0	3	0
		Rhodobacterales			0	0	1.31675	0	0	0	3	0
				Acidicaldus	0.804682	0	0	0.0731529	1	0	0	1
			Acetobacteraceae		0.804682	0	0	0.0731529	1	0	0	1
				Thalassospira	0	0	0.585223	1.68252	0	0	2	5
				uncultured 2	0	0	0.292612	0	0	0	2	0
			Rhodospirillaceae		0	0	0.877835	1.68252	0	0	4	5
				uncultured 3	0	0	0.365764	0	0	0	1	0
			Acetobacteraceae		0	0	0.365764	0	0	0	1	0
		Rhodospirillales 1			0.804682	0	1.2436	1.75567	1	0	5	6
				Sphingomonas 3	1.09729	0	0	0	1	0	0	0
				Sphingosinicella	0.0731529	0	0	0	1	0	0	0
			Sphingomonadaceae		1.17045	0	0	0	2	0	0	0
		Sphingomonadales			1.17045	0	0	0	2	0	0	0
	Alphaproteobacteria				4.24287	10	3.07242	1.97513	8	1	10	9
				Burkholderia 1	0.51207	0	0	0.0731529	2	0	0	1
				Burkholderia 10	1.17045	0	0	0	2	0	0	0
				Burkholderia 8	65.8376	0	0	0	1	0	0	0
			Burkholderiaceae 1		67.5201	0	0	0.0731529	5	0	0	1
				Comamonadaceae bacterium PIV-8-1	0	0	0.0731529	0	0	0	1	0
			Comamonadaceae		0	0	0.0731529	0	0	0	1	0
				Herminiimonas 1	0.146306	0	0	0	1	0	0	0
				Massilia 6	0.292612	8	0.146306	0	1	1	1	0
			Oxalobacteraceae		0.438917	8	0.146306	0	2	1	1	0
		Burkholderiales			67.959	8	0.219459	0.0731529	7	1	2	1
				Propionivibrio	0	0	0	0.0731529	0	0	0	1
			Rhodocyclaceae 3		0	0	0	0.0731529	0	0	0	1
		Rhodocyclales			0	0	0	0.0731529	0	0	0	1
	Betaproteobacteria				67.959	8	0.219459	0.146306	7	1	2	2
				Desulfovibrio 1	0	0	0	0.292612	0	0	0	3
				Desulfovibrio 3	0	0	0.219459	0.0731529	0	0	1	1
			Desulfovibrionaceae		0	0	0.219459	0.365764	0	0	1	4
		Desulfovibrionales			0	0	0.219459	0.365764	0	0	1	4
				unclassified	0	0	0	0.0731529	0	0	0	1
			uncultured 4		0	0	0	0.0731529	0	0	0	1
		Myxococcales			0	0	0	0.0731529	0	0	0	1
				higher termite cluster	0.438917	0	0.658376	0.950988	2	0	4	7
			Cluster 1		0.438917	0	0.658376	0.950988	2	0	4	7
		Rs-K70 termite group			0.438917	0	0.658376	0.950988	2	0	4	7
	Deltaproteobacteria				0.438917	0	0.877835	1.3899	2	0	5	12
				Dyella japonica	9.21726	0	0	0	1	0	0	0
				Rhodanobacter terrae	0	0	0.0731529	0	0	0	1	0
				unclassified	0.146306	0	0	0	1	0	0	0
			Xanthomonadaceae		9.36357	0	0.0731529	0	2	0	1	0
		Xanthomonadales			9.36357	0	0.0731529	0	2	0	1	0
	Gammaproteobacteria				9.36357	0	0.0731529	0	2	0	1	0
				Budvicia	0.51207	0	0	0	1	0	0	0
			Enterobacteriaceae		0.51207	0	0	0	1	0	0	0
				unclassified	0	0	0.146306	0	0	0	2	0
			Enteric Bacteria cluster		0	0	0.146306	0	0	0	2	0
		Enterobacteriales			0.51207	0	0.146306	0	1	0	2	0
				Pseudomonas 17	0	2	0	0	0	1	0	0
			Pseudomonadaceae		0	2	0	0	0	1	0	0
				Acinetobacter	0.292612	0	0.0731529	0	1	0	1	0
				Alkanindiges	2.92612	0	0	0	3	0	0	0
				Enhydrobacter	0	0	0.0731529	0	0	0	1	0
			Moraxellaceae		3.21873	0	0.146306	0	4	0	2	0
		Pseudomonadales			3.21873	2	0.146306	0	4	1	2	0
	Gammaproteobacteria 1				13.0944	2	0.365764	0	3	1	3	0
				Legionella 7	0	0	0.0731529	0	0	0	1	0
			Legionellaceae		0	0	0.0731529	0	0	0	1	0
		Legionellales			0	0	0.0731529	0	0	0	1	0
				uncultured 6	0.51207	0	0	0	1	0	0	0
			Sinobacteraceae		0.51207	0	0	0	1	0	0	0
		Xanthomonadales			0.51207	0	0	0	1	0	0	0
	Gammaproteobacteria 2				0.51207	0	0.0731529	0	1	0	1	0
Proteobacteria					86.2473	20	4.60863	3.51134	25	3	23	23
				Leptospira	0	0	0.0731529	0	0	0	1	0
				uncultured 3	0	0	0.0731529	0	0	0	1	0
			Leptospiraceae		0	0	0.146306	0	0	0	2	0
				Spirochaeta 2	0	0	0.0731529	0.146306	0	0	1	2
				Trinervitermes cluster a	0.219459	0	0	0.0731529	1	0	0	1
				uncultured 1	0.146306	0	0	2.70666	1	0	0	7
				uncultured 4	0	0	0.219459	0.0731529	0	0	2	1
			Spirochaetaceae		0.365764	0	0.292612	2.99927	2	0	3	11
		Spirochaetales			0.365764	0	0.438917	2.99927	2	0	5	11
				Treponema Ia	0.219459	4	3.07242	12.5091	2	2	18	72
				Treponema Ic	0.219459	10	16.3862	37.4543	2	5	39	27
				Treponema Ie	0	0	0.146306	2.92612	0	0	2	10
			Treponema Iabcde		0.438917	14	19.605	52.8895	4	0	59	109
				Treponema If	0.0731529	0	1.46306	5.55962	1	0	10	19
			Treponema If		0.0731529	0	1.46306	5.55962	1	0	10	19
		Treponema I			0.51207	14	21.068	58.4492	5	7	69	128
	Spirochaetes				0.877835	14	21.5069	61.4484	7	7	74	139
Spirochaetes					0.877835	14	21.5069	61.4484	7	7	74	139
				Candidatus Tammella	0	0	0	0.219459	0	0	0	2
				uncultured 6	0	0	0.0731529	0.585223	0	0	1	7
			Synergistaceae		0	0	0.0731529	0.804682	0	0	1	9
		Synergistales			0	0	0.0731529	0.804682	0	0	1	9
	Synergistia				0	0	0.0731529	0.804682	0	0	1	9
Synergistetes					0	0	0.0731529	0.804682	0	0	1	9
				Termite Cluster I	0	0	10.3877	2.85296	0	0	24	6
			Termite Cluster		0	0	10.3877	2.85296	0	0	24	6
		TG3 sp1			0	0	10.3877	2.85296	0	0	24	6
				Nasutitermes Cluster	0	0	0.365764	0	0	0	4	0
			Termite Cockroach Cluster		0	0	0.365764	0	0	0	4	0
		TG3 sp2			0	0	0.365764	0	0	0	4	0
	TG3				0	0	10.7535	2.85296	0	0	28	6
TG3					0	0	10.7535	2.85296	0	0	28	6
				Opitutus	0	0	0.0731529	0.219459	0	0	1	1
			Opitutaceae		0	0	0.0731529	0.219459	0	0	1	1
		Opitutales			0	0	0.0731529	0.219459	0	0	1	1
	Opitutae				0	0	0.0731529	0.219459	0	0	1	1
Verrucomicrobia					0	0	0.0731529	0.219459	0	0	1	1
Total					100	100	100	100	72	24	297	357
